# Supplementary material for: Genome-wide co-localization of Polycomb orthologs and their effects on gene expression in human fibroblasts
Source: Genome Biol. 2014 Feb 3;15(2):R23. doi: 10.1186/gb-2014-15-2-r23 (PMC4053772; doi:10.1186/gb-2014-15-2-r23)
Supplement: Additional file 3: Table S1 — List of candidate PRC1 target loci in the BF and Hs68 strains of HF. Alphabetic list of loci associated with PRC1 ChIP-seq peaks in HFs, showing the number of PRC1 proteins identified at the locus for the BF and Hs68 strains. TRUE and FALSE indicate whether the locus is transcriptionally active in BF and Hs68, as judged by RNA-sequencing. [file gb-2014-15-2-r23-S3.xlsx]

## Sheet: Sheet1
Symbol	Number of BF Polycomb Targets	Number of HS Polycomb Targets	Expressed In BF Cells	Expressed In HS Cells
A1CF	0	2	FALSE	FALSE
AACS	0	4	TRUE	TRUE
AATF	5	0	TRUE	TRUE
ABCC4	5	3	TRUE	TRUE
ABCC9	5	5	TRUE	TRUE
ABHD12B	3	0	FALSE	FALSE
ABHD6	2	3	TRUE	TRUE
ABLIM1	5	0	TRUE	TRUE
ABT1	3	3	TRUE	TRUE
ACADL	0	4	FALSE	FALSE
ACOXL	2	0	FALSE	FALSE
ACTA1	0	2	FALSE	FALSE
ADAM23	2	2	TRUE	TRUE
ADAMTS19	0	2	FALSE	FALSE
ADAMTS8	2	0	FALSE	FALSE
ADAMTS9	2	0	FALSE	TRUE
ADAMTSL3	4	0	FALSE	FALSE
ADCY8	0	3	FALSE	FALSE
ADCYAP1	5	5	FALSE	FALSE
ADD2	3	0	FALSE	FALSE
ADIPOQ	3	2	FALSE	FALSE
ADRA1A	5	4	FALSE	FALSE
ADRA2C	0	3	FALSE	FALSE
ADRB1	4	4	FALSE	FALSE
AGPAT9	2	2	FALSE	FALSE
AGXT2L1	5	3	FALSE	FALSE
AIM1	0	4	TRUE	TRUE
AK8	3	0	FALSE	FALSE
ALDH1A2	5	5	FALSE	FALSE
ALDH1L1	0	3	FALSE	FALSE
ALG6	0	2	FALSE	TRUE
ALOX12B	4	5	FALSE	FALSE
ALOX12P2	0	2	FALSE	FALSE
ALOX15B	0	2	FALSE	FALSE
ALX1	5	5	FALSE	FALSE
ALX3	5	5	FALSE	FALSE
ALX4	2	3	FALSE	TRUE
AMZ2P1	3	0	TRUE	TRUE
ANK3	4	5	FALSE	FALSE
ANKRD18A	0	2	FALSE	FALSE
ANKRD18B	2	0	FALSE	FALSE
ANKRD18DP	5	4	FALSE	FALSE
ANKRD19P	5	4	FALSE	FALSE
ANKRD24	3	4	TRUE	FALSE
ANKRD30BL	5	4	FALSE	FALSE
ANKRD34B	0	2	FALSE	FALSE
ANKRD45	2	0	FALSE	TRUE
ANKRD6	2	0	TRUE	FALSE
ANKS1B	2	4	TRUE	FALSE
ANKUB1	2	0	FALSE	FALSE
ANP32A	5	5	TRUE	TRUE
ANXA2	0	5	TRUE	TRUE
ANXA2P2	2	3	FALSE	TRUE
AP3B1	0	5	TRUE	TRUE
APCDD1	0	4	TRUE	TRUE
ARAP3	2	3	TRUE	TRUE
ARGLU1	2	0	TRUE	TRUE
ARHGAP15	0	2	FALSE	FALSE
ARHGAP18	0	2	TRUE	TRUE
ARHGAP26	2	0	TRUE	TRUE
ARHGAP27	3	0	TRUE	TRUE
ARHGAP28	2	0	TRUE	TRUE
ARHGAP5	2	0	TRUE	TRUE
ARHGAP6	2	3	TRUE	TRUE
ARHGEF7	5	5	TRUE	TRUE
ARMC3	0	2	FALSE	FALSE
ARNTL	0	2	TRUE	TRUE
ARX	5	5	FALSE	FALSE
ASAH2B	0	2	FALSE	FALSE
ASB4	3	0	FALSE	FALSE
ASTN1	5	4	TRUE	TRUE
ASXL3	5	5	FALSE	FALSE
ATF3	5	5	FALSE	TRUE
ATG10	2	0	TRUE	FALSE
ATG5	2	3	TRUE	TRUE
ATOH1	2	0	FALSE	FALSE
ATP11B	0	3	TRUE	TRUE
ATP1B2	3	4	FALSE	FALSE
ATRNL1	0	5	TRUE	FALSE
AUTS2	0	2	TRUE	TRUE
AVPR1A	4	2	FALSE	FALSE
AVPR1B	0	2	FALSE	FALSE
B3GNT5	3	0	FALSE	TRUE
BACE2	0	4	TRUE	TRUE
BACH2	5	5	FALSE	FALSE
BAI3	4	4	FALSE	FALSE
BAMBI	5	5	TRUE	TRUE
BANP	5	3	TRUE	TRUE
BARHL1	5	5	FALSE	FALSE
BARHL2	5	5	FALSE	FALSE
BARX1	5	5	FALSE	FALSE
BARX2	5	5	FALSE	FALSE
BCL11A	3	4	FALSE	FALSE
BCL11B	5	0	FALSE	FALSE
BCL2	0	5	TRUE	FALSE
BDAG1	0	2	TRUE	FALSE
BDP1	4	5	TRUE	TRUE
BEND3	4	5	FALSE	TRUE
BHLHA9	2	0	FALSE	FALSE
BHLHE22	3	5	FALSE	FALSE
BHLHE23	0	3	FALSE	FALSE
BICD1	5	3	TRUE	TRUE
BIK	2	0	FALSE	FALSE
BMI1	5	5	TRUE	FALSE
BMP2	0	2	TRUE	TRUE
BMP3	0	3	FALSE	FALSE
BMP4	5	0	FALSE	TRUE
BMP7	5	5	FALSE	FALSE
BMPR1B	3	5	FALSE	FALSE
BNC1	2	2	TRUE	FALSE
BNC2	2	0	TRUE	TRUE
BSPH1	3	2	FALSE	FALSE
BSPRY	2	3	FALSE	FALSE
BSX	5	5	FALSE	FALSE
BTN3A2	5	5	TRUE	TRUE
BTNL2	5	3	FALSE	FALSE
BUB3	2	0	TRUE	TRUE
BUD13	0	2	TRUE	TRUE
C10orf140	4	0	FALSE	FALSE
C10orf47	5	0	FALSE	FALSE
C10orf81	4	0	FALSE	FALSE
C10orf88	2	2	TRUE	TRUE
C11orf34	3	0	FALSE	FALSE
C11orf58	2	3	TRUE	TRUE
C11orf63	5	0	TRUE	TRUE
C11orf93	0	3	FALSE	FALSE
C12orf39	0	2	FALSE	FALSE
C12orf49	3	5	TRUE	TRUE
C12orf77	4	2	FALSE	FALSE
C14orf23	0	2	FALSE	FALSE
C14orf37	0	2	TRUE	TRUE
C14orf39	5	5	FALSE	FALSE
C15orf27	2	4	FALSE	FALSE
C16orf5	0	2	TRUE	TRUE
C16orf73	0	2	FALSE	FALSE
C17orf51	5	3	TRUE	TRUE
C19orf12	2	2	TRUE	TRUE
C1QTNF7	5	0	FALSE	FALSE
C1orf114	2	3	FALSE	FALSE
C1orf133	4	0	TRUE	TRUE
C1orf53	2	5	FALSE	FALSE
C1orf61	5	5	FALSE	FALSE
C1orf95	2	0	FALSE	FALSE
C20orf160	2	0	FALSE	FALSE
C20orf26	2	2	FALSE	FALSE
C20orf85	0	3	FALSE	FALSE
C21orf54	2	0	FALSE	FALSE
C21orf67	0	2	FALSE	FALSE
C21orf88	5	5	FALSE	FALSE
C2orf55	5	3	FALSE	FALSE
C2orf65	3	0	FALSE	FALSE
C2orf89	2	0	TRUE	FALSE
C3orf15	0	5	FALSE	FALSE
C3orf33	0	2	FALSE	TRUE
C3orf70	0	3	TRUE	TRUE
C6orf141	4	5	FALSE	FALSE
C6orf222	0	2	FALSE	FALSE
C8orf34	3	5	TRUE	FALSE
C8orf37	0	2	TRUE	TRUE
C8orf4	5	2	FALSE	TRUE
C8orf80	3	2	FALSE	FALSE
C8orf84	5	5	FALSE	TRUE
C9orf171	2	0	FALSE	FALSE
CA4	4	4	FALSE	FALSE
CACNA2D3	3	0	FALSE	TRUE
CACNB2	0	4	TRUE	FALSE
CACNB4	5	5	FALSE	FALSE
CACNG4	2	0	FALSE	FALSE
CADM1	0	2	TRUE	TRUE
CADPS2	5	5	TRUE	TRUE
CALCA	5	5	FALSE	FALSE
CALCOCO1	3	4	TRUE	TRUE
CAMK2B	0	2	FALSE	FALSE
CAMKMT	5	5	TRUE	FALSE
CASZ1	4	4	FALSE	FALSE
CBX2	5	5	FALSE	FALSE
CBX4	5	5	TRUE	TRUE
CBX7	3	5	TRUE	TRUE
CBX8	5	5	FALSE	TRUE
CCDC108	0	2	FALSE	FALSE
CCDC110	3	3	FALSE	FALSE
CCDC140	0	5	FALSE	FALSE
CCDC144NL	3	3	FALSE	FALSE
CCDC158	0	2	FALSE	TRUE
CCDC42	0	2	FALSE	FALSE
CCDC66	4	0	TRUE	TRUE
CCDC67	0	2	FALSE	FALSE
CCDC90A	3	2	TRUE	TRUE
CCK	0	2	FALSE	FALSE
CCL28	0	2	FALSE	FALSE
CCNA1	5	4	FALSE	FALSE
CCND2	5	5	FALSE	FALSE
CCNJL	5	4	FALSE	FALSE
CCNO	5	5	FALSE	FALSE
CCNYL1	2	0	TRUE	TRUE
CD200	0	3	FALSE	FALSE
CD200R1	3	0	FALSE	FALSE
CD38	2	2	FALSE	FALSE
CD69	0	3	FALSE	FALSE
CD70	5	0	FALSE	FALSE
CD8A	2	2	FALSE	FALSE
CDC16	2	0	TRUE	TRUE
CDC20B	5	5	FALSE	FALSE
CDCA7	5	3	TRUE	TRUE
CDH3	3	0	FALSE	FALSE
CDH6	5	3	TRUE	TRUE
CDH8	3	0	FALSE	FALSE
CDKN2A	5	4	TRUE	TRUE
CDO1	0	4	FALSE	FALSE
CDON	3	2	TRUE	TRUE
CDS1	2	3	FALSE	FALSE
CDX2	2	3	FALSE	FALSE
CEACAM1	2	0	FALSE	FALSE
CEACAM22P	0	3	FALSE	FALSE
CECR3	0	3	FALSE	FALSE
CECR7	0	4	FALSE	TRUE
CELF2	4	2	TRUE	TRUE
CENPJ	3	0	TRUE	TRUE
CEP135	4	3	TRUE	TRUE
CEP78	0	2	TRUE	TRUE
CGN	4	3	FALSE	FALSE
CGNL1	0	2	TRUE	TRUE
CHD7	5	5	FALSE	TRUE
CHMP6	3	3	TRUE	TRUE
CHN1	4	0	TRUE	TRUE
CHRD	0	2	TRUE	FALSE
CHRM2	3	4	FALSE	TRUE
CHRNA5	3	3	FALSE	FALSE
CHRNB1	4	2	TRUE	FALSE
CHURC1	2	2	TRUE	TRUE
CITED1	5	4	FALSE	FALSE
CLDN10	2	2	FALSE	FALSE
CLDN23	0	2	FALSE	TRUE
CLEC2A	2	2	TRUE	FALSE
CLEC4GP1	4	5	FALSE	FALSE
CLIC6	3	5	FALSE	FALSE
CLN5	2	3	TRUE	TRUE
CLRN1	5	0	FALSE	FALSE
CLRN2	0	2	FALSE	FALSE
CLSTN2	0	2	FALSE	TRUE
CLVS2	4	0	FALSE	FALSE
CLYBL	5	4	FALSE	FALSE
CNPY1	3	2	FALSE	FALSE
CNR1	5	5	FALSE	FALSE
COCH	0	4	FALSE	FALSE
COL19A1	4	4	FALSE	FALSE
COL25A1	3	5	FALSE	FALSE
COL2A1	4	5	FALSE	FALSE
COL4A1	3	0	TRUE	TRUE
COL4A2	3	0	TRUE	TRUE
COL6A4P1	2	2	FALSE	FALSE
COL6A5	5	0	FALSE	FALSE
COMTD1	0	2	TRUE	TRUE
CPEB2	2	0	TRUE	TRUE
CPLX4	5	3	FALSE	FALSE
CPM	2	0	TRUE	TRUE
CR1	0	2	FALSE	FALSE
CR1L	2	2	FALSE	FALSE
CR2	2	0	FALSE	FALSE
CREB5	4	3	TRUE	TRUE
CRYBA2	0	2	FALSE	FALSE
CSGALNACT1	0	3	FALSE	TRUE
CSMD3	0	5	FALSE	FALSE
CTAGE1	5	5	FALSE	FALSE
CTIF	4	2	TRUE	TRUE
CTTNBP2	4	3	FALSE	FALSE
CUX1	5	5	TRUE	TRUE
CXADR	3	2	FALSE	FALSE
CXCL16	0	2	FALSE	FALSE
CXXC4	0	2	FALSE	FALSE
CXorf66	5	0	FALSE	FALSE
CYP19A1	0	3	TRUE	FALSE
CYP1B1	0	5	TRUE	TRUE
CYP24A1	3	3	FALSE	FALSE
CYP26A1	4	3	FALSE	FALSE
CYP26B1	5	5	TRUE	TRUE
CYP26C1	0	3	FALSE	FALSE
CYP2S1	3	0	FALSE	FALSE
CYS1	5	0	TRUE	TRUE
CYYR1	3	3	TRUE	FALSE
DAAM1	0	2	TRUE	TRUE
DAB1	4	0	FALSE	TRUE
DAB2	0	2	TRUE	TRUE
DACH1	4	4	FALSE	FALSE
DAD1	0	2	TRUE	TRUE
DAOA	0	3	FALSE	FALSE
DBX1	5	5	FALSE	FALSE
DCDC2	0	2	FALSE	FALSE
DDX25	4	2	FALSE	FALSE
DDX4	0	2	FALSE	FALSE
DEFB136	4	4	FALSE	FALSE
DGKI	0	2	TRUE	TRUE
DHX58	3	3	TRUE	TRUE
DIP2C	2	4	TRUE	TRUE
DIRAS2	2	0	FALSE	FALSE
DISP1	5	0	TRUE	TRUE
DKK2	3	5	TRUE	FALSE
DLEU2	0	5	FALSE	TRUE
DLG1	0	2	TRUE	TRUE
DLGAP1	3	0	FALSE	FALSE
DLL1	5	3	FALSE	TRUE
DLX1	5	5	FALSE	FALSE
DLX2	2	2	FALSE	FALSE
DLX3	2	0	FALSE	FALSE
DLX4	5	5	FALSE	FALSE
DLX5	3	0	FALSE	FALSE
DLX6	5	3	FALSE	FALSE
DMBX1	5	5	FALSE	FALSE
DMRT1	2	5	FALSE	FALSE
DMRTA1	0	2	FALSE	FALSE
DMRTA2	5	5	FALSE	FALSE
DNAJC22	5	4	FALSE	FALSE
DNM3	0	4	TRUE	TRUE
DOCK3	5	5	FALSE	FALSE
DPCR1	0	4	FALSE	FALSE
DPPA5	0	2	FALSE	FALSE
DPY19L2P3	3	3	FALSE	FALSE
DPYSL5	2	3	FALSE	FALSE
DRD1	2	4	FALSE	FALSE
DRGX	5	5	FALSE	FALSE
DTNA	5	0	TRUE	TRUE
DTNBP1	4	2	TRUE	TRUE
DUSP4	5	5	TRUE	TRUE
DUSP5P	2	0	FALSE	FALSE
DYNC1I1	0	5	TRUE	FALSE
DYNC1I2	0	3	TRUE	TRUE
DZIP1	5	5	TRUE	TRUE
E2F6	3	5	TRUE	TRUE
EBF2	5	5	TRUE	FALSE
EBF3	5	5	TRUE	FALSE
ECI2	0	2	TRUE	TRUE
EDIL3	3	0	FALSE	FALSE
EFEMP1	5	3	TRUE	TRUE
EFHD1	5	0	FALSE	TRUE
EFNA1	4	2	FALSE	FALSE
EFNA3	3	3	FALSE	FALSE
EFNA5	0	2	TRUE	TRUE
EGFEM1P	3	5	FALSE	FALSE
EGFLAM	5	3	FALSE	FALSE
EGLN3	5	3	FALSE	FALSE
EHBP1	5	5	TRUE	TRUE
EIF4E1B	4	4	FALSE	FALSE
EIF4E3	2	5	TRUE	TRUE
ELMOD1	0	5	FALSE	FALSE
ELOVL7	2	0	FALSE	FALSE
EMBP1	4	3	FALSE	FALSE
EML5	3	4	FALSE	FALSE
EMX1	5	5	FALSE	FALSE
EMX2	0	5	TRUE	TRUE
EN1	0	5	TRUE	FALSE
EN2	3	3	FALSE	FALSE
ENPP5	0	2	TRUE	FALSE
ENPP7	5	0	FALSE	FALSE
EOMES	5	5	FALSE	FALSE
EPB41L4A	0	5	FALSE	FALSE
EPC2	0	2	TRUE	TRUE
EPHA3	4	5	FALSE	FALSE
EPHA5	5	0	FALSE	FALSE
EPHB3	5	5	TRUE	TRUE
ERBB4	3	5	FALSE	FALSE
ERC2	5	0	FALSE	FALSE
EREG	5	0	FALSE	TRUE
ERG	5	5	FALSE	FALSE
ERICH1	0	2	TRUE	TRUE
ERO1LB	2	4	TRUE	FALSE
ESR1	3	4	FALSE	TRUE
ESR2	5	4	FALSE	FALSE
ESRP1	4	3	FALSE	FALSE
ESRRG	0	4	FALSE	FALSE
ESX1	2	2	FALSE	FALSE
EVX1	4	5	FALSE	FALSE
EVX2	5	5	FALSE	FALSE
EXOC2	4	4	TRUE	TRUE
EXOC3L2	2	0	FALSE	FALSE
EXOC3L4	2	0	FALSE	FALSE
EXOC6	2	0	FALSE	TRUE
EXPH5	5	0	TRUE	TRUE
EYA1	5	3	FALSE	FALSE
EYA2	3	5	TRUE	FALSE
EYA4	5	5	FALSE	FALSE
F10	3	0	TRUE	TRUE
F12	3	0	FALSE	FALSE
F2R	4	0	TRUE	TRUE
F2RL2	3	0	FALSE	TRUE
F7	3	0	FALSE	TRUE
FAM101A	0	3	TRUE	FALSE
FAM105A	2	3	FALSE	TRUE
FAM13C	0	2	TRUE	FALSE
FAM169B	3	2	FALSE	FALSE
FAM172A	5	5	TRUE	TRUE
FAM189A1	5	5	FALSE	FALSE
FAM198B	0	2	TRUE	TRUE
FAM19A2	4	5	FALSE	FALSE
FAM201A	2	3	FALSE	FALSE
FAM26F	2	2	FALSE	FALSE
FAM41C	5	3	FALSE	FALSE
FAM47E	5	5	FALSE	FALSE
FAM59A	0	2	FALSE	FALSE
FAM60A	0	2	FALSE	TRUE
FAM63B	0	2	TRUE	TRUE
FAM70A	5	5	FALSE	FALSE
FAM75C2	0	4	FALSE	FALSE
FAM81A	0	2	FALSE	FALSE
FAM98B	0	2	TRUE	TRUE
FAM99A	0	3	FALSE	FALSE
FANCC	0	3	TRUE	TRUE
FBXL21	2	2	FALSE	FALSE
FBXO3	3	4	TRUE	TRUE
FBXO34	2	3	TRUE	TRUE
FBXO8	5	5	TRUE	TRUE
FEV	0	4	FALSE	FALSE
FEZF1	0	5	FALSE	FALSE
FEZF2	4	4	FALSE	FALSE
FGF10	5	3	FALSE	FALSE
FGF12	2	0	FALSE	FALSE
FGF8	0	2	FALSE	FALSE
FGF9	5	2	TRUE	TRUE
FHDC1	2	0	FALSE	TRUE
FIGLA	0	3	FALSE	FALSE
FIGN	0	5	TRUE	TRUE
FLJ23152	4	0	FALSE	FALSE
FLJ34690	0	2	FALSE	FALSE
FLJ41200	0	4	FALSE	FALSE
FLJ42709	3	0	FALSE	TRUE
FLJ42875	5	5	FALSE	FALSE
FLT1	5	0	TRUE	TRUE
FLT3	2	5	FALSE	FALSE
FLT4	2	3	FALSE	FALSE
FMN1	2	0	TRUE	TRUE
FNBP1L	3	0	TRUE	TRUE
FONG	0	3	FALSE	FALSE
FOXA1	5	5	FALSE	FALSE
FOXB1	5	5	FALSE	FALSE
FOXB2	5	5	FALSE	FALSE
FOXC1	5	5	TRUE	TRUE
FOXC2	5	5	FALSE	FALSE
FOXD1	0	4	TRUE	TRUE
FOXD2	5	4	FALSE	FALSE
FOXD3	5	5	FALSE	FALSE
FOXD4	5	5	FALSE	FALSE
FOXD4L1	5	5	FALSE	FALSE
FOXE1	5	5	FALSE	TRUE
FOXF1	5	5	FALSE	TRUE
FOXF2	5	2	TRUE	TRUE
FOXG1	5	5	FALSE	FALSE
FOXI3	5	5	FALSE	FALSE
FOXL2	0	5	TRUE	FALSE
FOXN4	5	4	FALSE	FALSE
FOXP1	2	3	TRUE	TRUE
FOXP2	5	5	TRUE	FALSE
FOXQ1	0	4	TRUE	FALSE
FRAT2	5	5	TRUE	TRUE
FREM3	0	2	FALSE	FALSE
FRMD4A	2	3	TRUE	TRUE
FRMD4B	3	0	FALSE	FALSE
FRMPD1	2	2	FALSE	FALSE
FZD3	5	5	FALSE	FALSE
FZD8	0	2	TRUE	FALSE
G6PC	5	3	FALSE	FALSE
G6PC2	0	2	FALSE	FALSE
GABRB2	2	0	FALSE	FALSE
GAD1	4	5	TRUE	FALSE
GADL1	0	5	FALSE	FALSE
GALNTL4	0	3	FALSE	TRUE
GARNL3	4	0	FALSE	FALSE
GAS1	2	0	TRUE	TRUE
GAS2	0	5	FALSE	FALSE
GATA2	5	0	TRUE	TRUE
GATA3	5	4	FALSE	FALSE
GATA4	5	5	FALSE	FALSE
GATA5	2	3	FALSE	FALSE
GATA6	5	5	FALSE	TRUE
GATM	5	5	FALSE	FALSE
GBX1	4	3	FALSE	FALSE
GBX2	5	5	FALSE	FALSE
GDF6	5	3	FALSE	TRUE
GFI1	5	5	FALSE	FALSE
GFRA2	3	4	FALSE	FALSE
GFRA3	3	4	FALSE	FALSE
GIPC2	3	0	FALSE	FALSE
GJA3	5	5	FALSE	FALSE
GJB2	5	4	FALSE	FALSE
GLB1L3	5	5	FALSE	FALSE
GLDC	5	2	FALSE	FALSE
GLS2	0	2	FALSE	FALSE
GNAL	0	2	FALSE	FALSE
GNAO1	5	5	FALSE	FALSE
GNAQ	0	2	TRUE	TRUE
GNG4	0	2	FALSE	FALSE
GNS	5	5	TRUE	TRUE
GOLGA8B	0	2	TRUE	TRUE
GPC5	5	0	FALSE	FALSE
GPM6B	4	0	FALSE	FALSE
GPR12	3	0	FALSE	FALSE
GPR160	4	4	FALSE	FALSE
GPR180	0	5	TRUE	TRUE
GPR55	0	2	FALSE	FALSE
GPR98	5	5	FALSE	FALSE
GPRC5B	2	0	TRUE	TRUE
GRB14	0	2	FALSE	FALSE
GREB1	0	2	FALSE	FALSE
GRHL2	0	4	FALSE	FALSE
GRIA2	0	3	FALSE	FALSE
GRIA4	5	5	FALSE	FALSE
GRIN2B	0	2	FALSE	FALSE
GRK7	2	2	FALSE	FALSE
GRM8	2	0	FALSE	FALSE
GRP	2	0	FALSE	FALSE
GSC	0	2	TRUE	TRUE
GSX1	0	2	FALSE	FALSE
GSX2	2	5	FALSE	FALSE
GTF3A	0	3	TRUE	TRUE
GUSBP4	5	0	TRUE	FALSE
H1FNT	0	2	FALSE	FALSE
HAND1	2	5	FALSE	FALSE
HAND2	0	5	TRUE	TRUE
HBB	2	2	FALSE	FALSE
HCK	2	0	FALSE	FALSE
HDAC9	0	2	TRUE	TRUE
HECW1	4	2	TRUE	TRUE
HEMGN	2	4	FALSE	FALSE
HEPACAM2	0	2	FALSE	FALSE
HERC5	2	5	TRUE	FALSE
HEY1	5	0	FALSE	FALSE
HEY2	4	5	FALSE	FALSE
HFM1	2	4	FALSE	FALSE
HHEX	5	0	FALSE	FALSE
HHIP	3	5	FALSE	FALSE
HLA-B	3	3	TRUE	TRUE
HLA-DMB	3	0	FALSE	FALSE
HLA-DOA	3	3	FALSE	FALSE
HLA-DOB	2	3	FALSE	FALSE
HLA-E	5	5	TRUE	TRUE
HLA-G	0	3	FALSE	FALSE
HLA-J	0	2	TRUE	TRUE
HLF	4	4	FALSE	FALSE
HLX	0	3	TRUE	TRUE
HMX2	5	5	FALSE	FALSE
HMX3	5	5	FALSE	FALSE
HNF1B	5	5	FALSE	FALSE
HNRNPA3	0	5	TRUE	TRUE
HOOK1	4	3	FALSE	FALSE
HOPX	5	3	FALSE	FALSE
HORMAD2	0	3	FALSE	FALSE
HOTAIR	5	2	FALSE	TRUE
HOTAIRM1	0	2	TRUE	TRUE
HOTTIP	3	5	FALSE	FALSE
HOXA1	3	0	FALSE	TRUE
HOXA13	3	0	FALSE	TRUE
HOXA2	0	5	FALSE	FALSE
HOXA3	0	5	FALSE	FALSE
HOXA4	0	4	FALSE	FALSE
HOXA5	0	5	TRUE	TRUE
HOXA6	0	5	FALSE	FALSE
HOXA7	0	5	TRUE	TRUE
HOXB-AS3	0	5	TRUE	FALSE
HOXB13	5	5	FALSE	FALSE
HOXB3	0	2	TRUE	FALSE
HOXB4	0	5	TRUE	FALSE
HOXB5	0	5	TRUE	FALSE
HOXB6	0	5	TRUE	FALSE
HOXB7	0	5	TRUE	FALSE
HOXB8	0	2	TRUE	FALSE
HOXB9	5	2	FALSE	FALSE
HOXC10	5	2	TRUE	TRUE
HOXC11	5	4	FALSE	FALSE
HOXC12	5	4	FALSE	FALSE
HOXC13	5	5	FALSE	TRUE
HOXC4	0	5	TRUE	FALSE
HOXC8	0	3	TRUE	FALSE
HOXD10	2	0	FALSE	TRUE
HOXD11	5	0	FALSE	FALSE
HOXD12	5	2	FALSE	FALSE
HOXD13	0	5	FALSE	FALSE
HOXD3	0	5	TRUE	FALSE
HOXD8	0	5	TRUE	FALSE
HPGD	3	5	FALSE	FALSE
HPSE2	5	5	FALSE	FALSE
HRASLS5	5	4	FALSE	FALSE
HRK	0	3	FALSE	FALSE
HS6ST3	2	0	FALSE	FALSE
HSD17B12	0	2	TRUE	TRUE
HTATIP2	0	2	TRUE	TRUE
HTR1D	2	0	FALSE	FALSE
HTR1F	2	3	FALSE	FALSE
HTR2C	5	0	FALSE	FALSE
ID4	5	3	TRUE	TRUE
IDAS	5	5	FALSE	FALSE
IER3IP1	5	3	TRUE	TRUE
IFNA2	5	4	FALSE	FALSE
IFNA8	3	5	FALSE	FALSE
IGF1R	5	5	TRUE	TRUE
IGF2	0	5	FALSE	TRUE
IGF2BP1	5	5	TRUE	TRUE
IGF2BP3	5	5	TRUE	TRUE
IGFBP2	3	0	TRUE	TRUE
IGFBP5	5	0	TRUE	TRUE
IGFL4	0	2	FALSE	FALSE
IGFN1	4	2	FALSE	FALSE
IGSF10	3	0	TRUE	FALSE
IGSF11	0	3	FALSE	FALSE
IGSF3	2	0	FALSE	TRUE
IGSF9	0	2	FALSE	FALSE
IHH	2	3	FALSE	FALSE
IKZF3	5	5	FALSE	FALSE
IL17D	5	2	FALSE	FALSE
IL20RA	0	3	FALSE	FALSE
IL20RB	0	2	TRUE	TRUE
IL26	0	2	FALSE	FALSE
IL2RA	2	0	FALSE	FALSE
INPP4B	0	2	TRUE	TRUE
INS-IGF2	3	0	FALSE	FALSE
INSIG1	5	2	TRUE	TRUE
INSIG2	0	5	TRUE	TRUE
INSM1	5	5	FALSE	FALSE
INSM2	5	4	FALSE	FALSE
INTU	0	3	TRUE	FALSE
IQGAP2	2	0	FALSE	FALSE
IQSEC2	0	2	TRUE	TRUE
IQUB	0	3	FALSE	FALSE
IRF4	4	4	FALSE	FALSE
IRF5	0	2	FALSE	FALSE
IRF8	4	5	FALSE	FALSE
IRX6	3	0	TRUE	FALSE
ISL1	5	5	FALSE	TRUE
ISL2	5	0	FALSE	TRUE
ISLR2	4	2	FALSE	FALSE
ISM1	5	5	TRUE	FALSE
ITIH5	0	2	TRUE	TRUE
ITM2C	2	0	TRUE	TRUE
IYD	0	2	FALSE	FALSE
JDP2	0	2	TRUE	TRUE
JPH1	0	3	FALSE	TRUE
KANSL1	2	0	TRUE	TRUE
KAT5	4	3	TRUE	TRUE
KATNAL2	0	3	FALSE	TRUE
KBTBD11	2	5	TRUE	TRUE
KCNA1	2	0	FALSE	FALSE
KCNB2	5	3	TRUE	FALSE
KCNG1	2	0	FALSE	TRUE
KCNH5	0	3	FALSE	FALSE
KCNJ12	2	2	TRUE	FALSE
KCNJ6	2	0	FALSE	FALSE
KCNJ8	2	0	FALSE	TRUE
KCNJ9	2	0	FALSE	FALSE
KCNMB4	4	0	FALSE	TRUE
KCNN2	0	5	FALSE	FALSE
KCTD1	5	5	TRUE	TRUE
KIAA0319	2	2	FALSE	FALSE
KIAA1009	0	2	TRUE	TRUE
KIAA1024	0	2	TRUE	TRUE
KIAA1045	3	4	FALSE	FALSE
KIAA1244	3	2	FALSE	TRUE
KIF1A	3	2	FALSE	FALSE
KIF5C	4	2	FALSE	FALSE
KLF14	5	5	FALSE	FALSE
KLF2	3	0	FALSE	TRUE
KLHL23	2	0	FALSE	TRUE
KLHL29	3	0	TRUE	TRUE
KLHL32	5	3	FALSE	FALSE
KLRF1	0	2	FALSE	FALSE
KRT20	2	0	FALSE	FALSE
KRT222	5	5	FALSE	FALSE
KRT27	5	5	FALSE	FALSE
LAMA1	0	2	TRUE	TRUE
LAMP5	4	2	FALSE	FALSE
LARP7	0	4	TRUE	TRUE
LBX1	5	5	FALSE	FALSE
LCP2	4	0	FALSE	FALSE
LEF1	5	5	FALSE	FALSE
LEMD1	2	2	FALSE	FALSE
LEPR	5	0	TRUE	TRUE
LEUTX	0	3	FALSE	FALSE
LGI1	2	0	FALSE	FALSE
LGI3	5	4	FALSE	FALSE
LGR5	3	4	FALSE	FALSE
LGR6	0	2	FALSE	FALSE
LHFPL3	3	0	FALSE	FALSE
LHX1	5	5	FALSE	FALSE
LHX2	5	5	FALSE	FALSE
LHX4	5	4	FALSE	FALSE
LHX5	5	4	FALSE	FALSE
LHX6	5	5	FALSE	FALSE
LHX8	5	5	FALSE	FALSE
LHX9	5	3	FALSE	TRUE
LIN28B	5	5	FALSE	FALSE
LINC00116	0	2	FALSE	TRUE
LINC00261	2	0	FALSE	FALSE
LINC00265	2	4	TRUE	TRUE
LINC00340	4	5	FALSE	FALSE
LINC00461	5	5	FALSE	FALSE
LINC00473	5	4	FALSE	FALSE
LMO2	3	4	TRUE	FALSE
LMO3	0	4	FALSE	FALSE
LMX1A	0	3	FALSE	FALSE
LMX1B	5	5	FALSE	FALSE
LOC100130275	3	0	FALSE	FALSE
LOC100130298	0	3	FALSE	FALSE
LOC100130301	0	3	FALSE	FALSE
LOC100130992	0	3	TRUE	TRUE
LOC100132781	0	4	FALSE	FALSE
LOC100288524	2	3	FALSE	FALSE
LOC100288974	0	2	FALSE	TRUE
LOC100506178	5	3	FALSE	FALSE
LOC100506421	5	0	FALSE	FALSE
LOC100506688	4	5	FALSE	FALSE
LOC100506776	0	2	FALSE	FALSE
LOC100507173	0	2	FALSE	FALSE
LOC100507351	2	2	FALSE	FALSE
LOC100507443	2	2	FALSE	FALSE
LOC100507605	2	3	FALSE	FALSE
LOC146513	5	5	FALSE	FALSE
LOC146880	2	0	TRUE	TRUE
LOC155060	0	3	TRUE	TRUE
LOC254559	5	5	FALSE	FALSE
LOC283688	5	5	FALSE	FALSE
LOC285768	0	3	FALSE	FALSE
LOC286186	0	4	FALSE	FALSE
LOC338817	2	0	FALSE	TRUE
LOC339529	3	0	FALSE	FALSE
LOC375295	0	4	TRUE	FALSE
LOC388630	3	0	FALSE	FALSE
LOC400927	5	5	FALSE	FALSE
LOC401177	0	2	FALSE	FALSE
LOC401242	2	0	FALSE	FALSE
LOC401463	3	2	FALSE	FALSE
LOC440461	3	2	FALSE	FALSE
LOC442421	2	0	FALSE	FALSE
LOC63930	2	0	FALSE	FALSE
LOC645249	5	5	FALSE	FALSE
LOC723809	3	0	FALSE	FALSE
LOC728613	4	4	FALSE	TRUE
LOC728989	3	2	FALSE	FALSE
LOC730441	2	2	FALSE	FALSE
LONRF2	0	3	FALSE	TRUE
LONRF3	2	0	FALSE	FALSE
LPCAT1	3	2	TRUE	TRUE
LPHN1	0	3	TRUE	TRUE
LPHN2	0	3	TRUE	TRUE
LPIN1	3	2	TRUE	TRUE
LPL	2	0	FALSE	FALSE
LRAT	3	0	FALSE	FALSE
LRFN5	0	3	FALSE	FALSE
LRIG1	0	2	TRUE	TRUE
LRP1B	0	2	FALSE	TRUE
LRP2	0	2	FALSE	FALSE
LRRC7	4	4	FALSE	FALSE
LRRC8B	0	3	TRUE	FALSE
LUZP6	0	2	TRUE	TRUE
LYPLA1	2	3	FALSE	TRUE
LYZ	3	5	FALSE	FALSE
LYZL1	3	2	FALSE	FALSE
LYZL2	4	0	FALSE	FALSE
MAF	5	2	TRUE	TRUE
MAFA	5	5	FALSE	FALSE
MAK	5	5	FALSE	FALSE
MAN1A2	0	3	TRUE	TRUE
MAP3K1	4	0	TRUE	TRUE
MAP3K7	4	5	TRUE	TRUE
MAP7	0	3	TRUE	TRUE
MAP9	0	2	TRUE	TRUE
MAPRE2	2	2	TRUE	TRUE
MARK2P9	5	2	FALSE	FALSE
MAST4	3	0	TRUE	TRUE
MAX	3	5	TRUE	TRUE
MBIP	3	4	TRUE	TRUE
MBNL3	0	4	TRUE	TRUE
MBP	4	4	TRUE	FALSE
MCF2L	5	5	FALSE	FALSE
MCF2L2	5	3	FALSE	FALSE
MCOLN2	0	5	FALSE	FALSE
MCOLN3	0	4	TRUE	FALSE
MCTP1	2	3	FALSE	FALSE
MDGA1	0	2	TRUE	TRUE
MECOM	5	5	TRUE	TRUE
MED12L	4	2	FALSE	FALSE
MED14	3	0	TRUE	TRUE
MEGF10	2	2	FALSE	FALSE
MEGF11	2	0	FALSE	FALSE
MEGF6	0	2	TRUE	TRUE
MEIS1	5	4	TRUE	TRUE
MEIS2	5	5	TRUE	TRUE
MEOX2	5	5	TRUE	TRUE
MERTK	5	4	FALSE	FALSE
METTL24	3	2	FALSE	FALSE
MGAT4A	5	2	TRUE	TRUE
MGC12982	2	0	FALSE	FALSE
MGC16121	2	0	FALSE	FALSE
MGC34034	5	5	FALSE	FALSE
MICALL2	2	2	TRUE	TRUE
MIER3	0	3	TRUE	TRUE
MIR129-1	3	2	FALSE	FALSE
MIR129-2	0	2	FALSE	FALSE
MIR148A	5	5	FALSE	FALSE
MIR17HG	5	4	FALSE	FALSE
MIR183	5	5	FALSE	FALSE
MIR196A1	0	5	FALSE	FALSE
MIR216A	2	0	FALSE	FALSE
MIR3141	0	3	FALSE	FALSE
MIR3663	5	2	FALSE	FALSE
MIR3675	2	0	FALSE	FALSE
MIR4279	2	0	FALSE	FALSE
MIR4778	2	0	FALSE	FALSE
MIR4792	0	2	FALSE	FALSE
MIR9-1	5	3	FALSE	FALSE
MIR9-3	2	3	FALSE	FALSE
MKX	5	0	TRUE	TRUE
MMAB	2	2	TRUE	TRUE
MMP2	2	0	TRUE	TRUE
MMP25	3	3	FALSE	FALSE
MNX1	5	5	FALSE	FALSE
MOB2	0	2	TRUE	TRUE
MOGAT1	3	0	FALSE	FALSE
MPP7	0	4	FALSE	TRUE
MPPED2	3	0	FALSE	FALSE
MRPL9	0	2	TRUE	TRUE
MRPS23	2	0	TRUE	TRUE
MRPS30	0	2	TRUE	TRUE
MSC	0	5	TRUE	TRUE
MSRB2	0	2	TRUE	TRUE
MSX1	4	3	TRUE	TRUE
MSX2	5	5	TRUE	TRUE
MT1A	0	2	FALSE	FALSE
MT1G	0	2	FALSE	FALSE
MTNR1A	0	2	FALSE	FALSE
MTRNR2L6	2	2	TRUE	TRUE
MTUS1	5	5	TRUE	TRUE
MTUS2	2	4	FALSE	FALSE
MUC4	0	2	FALSE	FALSE
MUM1L1	0	3	FALSE	FALSE
MYH11	3	4	FALSE	FALSE
MYLIP	2	4	TRUE	FALSE
NAALAD2	0	3	FALSE	FALSE
NACA2	3	0	FALSE	FALSE
NAT1	3	0	TRUE	TRUE
NAT16	0	2	FALSE	FALSE
NAT8L	2	2	FALSE	FALSE
NBPF3	0	2	TRUE	TRUE
NCAM1	2	3	TRUE	TRUE
NCOA7	0	2	TRUE	TRUE
NCRUPAR	3	2	FALSE	FALSE
NCS1	3	0	TRUE	TRUE
NDNF	0	5	TRUE	FALSE
NDST3	0	3	FALSE	FALSE
NDUFA12	4	3	TRUE	TRUE
NECAB1	0	3	FALSE	FALSE
NEFL	5	5	FALSE	TRUE
NEFM	2	0	FALSE	FALSE
NEIL1	2	0	TRUE	FALSE
NEK6	0	2	TRUE	TRUE
NELL2	0	3	FALSE	FALSE
NEO1	5	5	TRUE	TRUE
NEURL1B	2	0	TRUE	FALSE
NEUROD1	2	2	FALSE	FALSE
NEUROD2	5	5	FALSE	FALSE
NEUROG1	5	5	FALSE	FALSE
NEUROG2	5	5	FALSE	FALSE
NFAM1	0	2	FALSE	FALSE
NFIA	4	2	TRUE	TRUE
NFIB	5	5	TRUE	TRUE
NGFR	4	3	FALSE	FALSE
NHEG1	3	5	FALSE	FALSE
NHLH2	5	5	FALSE	FALSE
NKAP	4	3	TRUE	TRUE
NKX1-2	3	4	FALSE	FALSE
NKX2-1	5	2	FALSE	FALSE
NKX2-2	5	3	FALSE	FALSE
NKX2-3	5	5	FALSE	FALSE
NKX2-4	5	5	FALSE	FALSE
NKX2-5	5	5	FALSE	FALSE
NKX2-6	5	5	FALSE	FALSE
NKX3-2	5	5	FALSE	FALSE
NKX6-1	5	5	TRUE	FALSE
NMNAT2	2	0	FALSE	TRUE
NODAL	2	0	FALSE	FALSE
NOL4	2	0	FALSE	FALSE
NOTO	4	5	FALSE	FALSE
NOVA1	0	2	TRUE	FALSE
NPAS3	3	5	TRUE	TRUE
NPBWR1	0	3	FALSE	FALSE
NPHP3-AS1	3	3	FALSE	FALSE
NPL	3	2	FALSE	FALSE
NPNT	5	5	FALSE	FALSE
NPY2R	2	0	FALSE	FALSE
NR2E1	5	5	FALSE	FALSE
NR2F1	2	0	TRUE	TRUE
NR2F2	5	5	TRUE	TRUE
NR3C2	4	3	FALSE	FALSE
NR4A2	5	5	FALSE	FALSE
NR5A1	5	5	FALSE	FALSE
NR5A2	5	5	FALSE	FALSE
NR6A1	5	5	FALSE	FALSE
NRARP	5	5	FALSE	FALSE
NRG1	0	3	TRUE	TRUE
NRGN	2	4	FALSE	FALSE
NRN1	0	5	TRUE	TRUE
NTF3	2	2	TRUE	TRUE
NTN1	5	3	TRUE	TRUE
NTN4	3	2	TRUE	TRUE
NTNG2	5	5	TRUE	FALSE
NXPH2	0	4	FALSE	FALSE
OCLN	4	5	FALSE	TRUE
ODZ2	0	2	TRUE	TRUE
ODZ3	5	4	TRUE	TRUE
OLIG1	5	4	FALSE	FALSE
OLIG2	5	5	FALSE	FALSE
OLIG3	5	5	FALSE	FALSE
ONECUT1	5	4	FALSE	FALSE
ONECUT2	5	5	FALSE	FALSE
ONECUT3	4	5	FALSE	FALSE
OPLAH	2	2	TRUE	TRUE
OR52K1	2	0	FALSE	FALSE
OSBPL7	5	4	TRUE	TRUE
OSR2	3	0	TRUE	TRUE
OSTM1	5	5	TRUE	TRUE
OTP	5	5	FALSE	FALSE
OTX1	5	5	FALSE	FALSE
OTX2	5	3	FALSE	FALSE
OTX2OS1	2	0	FALSE	FALSE
P2RX2	5	3	FALSE	FALSE
PAIP2B	2	0	FALSE	FALSE
PALM2	3	3	TRUE	TRUE
PAPL	0	3	TRUE	FALSE
PAQR3	0	3	TRUE	TRUE
PAQR9	0	4	FALSE	FALSE
PARP11	2	2	FALSE	TRUE
PARP4	0	2	TRUE	TRUE
PAX2	5	5	FALSE	FALSE
PAX3	5	4	TRUE	TRUE
PAX5	5	5	FALSE	FALSE
PAX6	5	5	FALSE	FALSE
PAX7	4	4	FALSE	FALSE
PAX8	5	5	FALSE	FALSE
PAX9	5	3	FALSE	FALSE
PBX3	0	3	TRUE	TRUE
PCDH10	0	5	TRUE	TRUE
PCDH17	0	2	FALSE	FALSE
PCDH19	2	0	FALSE	FALSE
PCDP1	2	2	FALSE	FALSE
PCOLCE2	0	4	TRUE	FALSE
PCSK1	2	3	FALSE	FALSE
PDE10A	2	0	FALSE	FALSE
PDE3A	0	2	FALSE	FALSE
PDE3B	2	0	FALSE	TRUE
PDE4D	2	2	FALSE	FALSE
PDE8B	3	0	FALSE	TRUE
PDGFRL	5	0	FALSE	FALSE
PDIK1L	2	3	TRUE	TRUE
PDLIM3	0	3	FALSE	FALSE
PDX1	5	5	FALSE	FALSE
PFKFB3	5	0	TRUE	TRUE
PFN3	2	2	FALSE	FALSE
PGR	5	5	FALSE	FALSE
PHACTR1	0	4	TRUE	TRUE
PHF21B	4	5	FALSE	FALSE
PHF3	0	3	TRUE	TRUE
PHOX2B	3	5	FALSE	FALSE
PIEZO2	0	5	TRUE	TRUE
PIK3CD	2	0	TRUE	TRUE
PIK3R3	3	0	TRUE	TRUE
PIP4K2A	5	5	TRUE	TRUE
PIP5K1B	0	2	FALSE	FALSE
PITX1	5	3	FALSE	TRUE
PITX2	0	5	TRUE	FALSE
PKIB	0	3	FALSE	FALSE
PKNOX2	4	2	FALSE	FALSE
PLA2G4A	0	2	TRUE	TRUE
PLA2G4F	2	2	FALSE	FALSE
PLA2G7	0	4	FALSE	FALSE
PLAG1	3	2	TRUE	TRUE
PLAGL1	4	5	TRUE	TRUE
PLCL1	0	2	TRUE	TRUE
PLEKHG1	5	2	TRUE	FALSE
PLEKHG3	2	0	TRUE	TRUE
PLEKHG4B	0	3	FALSE	TRUE
PLEKHH2	2	4	TRUE	TRUE
PLK1S1	5	5	TRUE	TRUE
PLXDC2	5	4	TRUE	TRUE
PLXNA2	2	0	TRUE	TRUE
PNOC	2	3	FALSE	FALSE
PODXL	0	3	TRUE	TRUE
POLA1	5	0	TRUE	TRUE
POM121L2	3	3	FALSE	FALSE
POM121L4P	4	3	FALSE	FALSE
POMC	4	4	FALSE	FALSE
POTEA	0	2	FALSE	FALSE
POU2F1	0	2	TRUE	TRUE
POU3F1	5	5	FALSE	FALSE
POU3F2	5	5	FALSE	FALSE
POU3F3	5	5	FALSE	FALSE
POU4F1	5	5	FALSE	FALSE
POU4F2	4	3	FALSE	FALSE
POU4F3	3	5	FALSE	FALSE
POU6F2	0	3	FALSE	FALSE
PPM1E	3	4	FALSE	FALSE
PPM1H	2	0	FALSE	TRUE
PPP1R14C	5	3	FALSE	FALSE
PPP1R36	2	0	FALSE	TRUE
PPP1R3B	3	0	TRUE	TRUE
PPP2R5C	2	0	TRUE	TRUE
PPP4R1L	2	2	FALSE	TRUE
PPP4R2	2	0	TRUE	TRUE
PPP4R4	3	3	FALSE	TRUE
PRAC	5	5	FALSE	FALSE
PRDM12	4	4	FALSE	FALSE
PRDM13	5	5	FALSE	FALSE
PRDM14	5	5	FALSE	FALSE
PRDM6	5	5	FALSE	FALSE
PREX2	5	4	TRUE	TRUE
PRHOXNB	5	5	FALSE	FALSE
PRICKLE1	5	0	TRUE	TRUE
PRKAR1A	0	2	TRUE	TRUE
PRKCE	0	2	TRUE	TRUE
PRKG2	0	4	TRUE	FALSE
PROK2	5	3	FALSE	FALSE
PROM1	2	2	FALSE	FALSE
PROX1	2	0	FALSE	FALSE
PRR15	5	0	FALSE	TRUE
PRRC1	0	3	TRUE	TRUE
PRRT4	2	0	FALSE	FALSE
PRSS46	0	2	FALSE	FALSE
PSG3	2	0	FALSE	FALSE
PSMB9	2	2	TRUE	TRUE
PSMD14	5	0	TRUE	TRUE
PTCHD3	0	2	FALSE	FALSE
PTENP1	5	2	FALSE	FALSE
PTGER4	0	3	FALSE	FALSE
PTGS2	0	2	TRUE	TRUE
PTH2	3	4	FALSE	FALSE
PTH2R	2	4	FALSE	FALSE
PTHLH	0	4	FALSE	FALSE
PTPN3	3	2	FALSE	TRUE
PTPRZ1	4	3	FALSE	FALSE
PVRL1	0	2	TRUE	TRUE
PYY	0	2	FALSE	FALSE
QPRT	0	2	TRUE	TRUE
RAB12	0	3	TRUE	TRUE
RAB18	3	0	TRUE	TRUE
RAB21	0	3	TRUE	TRUE
RAB3IP	0	4	TRUE	TRUE
RAB4A	0	2	TRUE	TRUE
RAD21L1	3	3	FALSE	FALSE
RAD51AP2	4	5	FALSE	FALSE
RAET1K	5	5	FALSE	FALSE
RAET1L	5	3	FALSE	FALSE
RALGPS1	3	0	FALSE	FALSE
RALYL	5	0	FALSE	FALSE
RANBP3L	0	2	FALSE	FALSE
RAPGEF1	0	2	TRUE	TRUE
RASGEF1B	0	2	FALSE	FALSE
RASGRF2	2	2	TRUE	FALSE
RASSF10	0	3	FALSE	FALSE
RAX	5	0	FALSE	FALSE
RBBP7	2	0	TRUE	TRUE
RBM20	5	5	FALSE	FALSE
RCAN2	2	0	TRUE	TRUE
RELN	2	2	FALSE	FALSE
REPIN1	2	0	TRUE	TRUE
RERG	3	0	FALSE	FALSE
REST	0	2	TRUE	TRUE
RFX3	0	2	FALSE	TRUE
RFX4	0	3	FALSE	FALSE
RFX6	4	3	FALSE	FALSE
RGMA	5	0	FALSE	FALSE
RGS20	5	5	FALSE	FALSE
RHCG	2	0	FALSE	FALSE
RHOU	2	0	FALSE	TRUE
RIMS2	0	2	TRUE	FALSE
RIPK4	0	3	FALSE	FALSE
RIPPLY2	0	2	FALSE	FALSE
RNF219	3	0	TRUE	TRUE
RNF220	5	5	TRUE	TRUE
RNU5F-1	0	2	FALSE	FALSE
ROBO2	5	5	TRUE	TRUE
ROBO3	5	4	TRUE	TRUE
ROPN1B	3	3	FALSE	FALSE
RORB	0	4	FALSE	FALSE
RP1-177G6.2	2	3	FALSE	FALSE
RPP21	3	5	FALSE	TRUE
RPRML	0	2	FALSE	FALSE
RPS12	0	2	TRUE	TRUE
RPS7P5	5	5	FALSE	FALSE
RPSAP52	5	5	FALSE	TRUE
RRAGD	0	2	TRUE	FALSE
RRN3P2	4	0	FALSE	FALSE
RRP15	5	5	TRUE	TRUE
RSPO1	2	0	FALSE	FALSE
RSPO2	5	5	FALSE	FALSE
RSPO3	0	2	TRUE	FALSE
RTN1	4	4	FALSE	FALSE
RTN4RL2	4	3	FALSE	FALSE
RUFY4	3	2	FALSE	FALSE
RUNDC3B	0	2	FALSE	TRUE
RUNX3	2	5	TRUE	FALSE
RWDD3	0	2	TRUE	TRUE
RXRG	2	0	FALSE	FALSE
S100A11	3	2	TRUE	TRUE
SALL2	2	4	TRUE	TRUE
SALL3	5	0	FALSE	FALSE
SALL4	2	0	FALSE	FALSE
SATB1	3	5	TRUE	TRUE
SATB2	0	5	TRUE	TRUE
SC5DL	4	3	TRUE	TRUE
SCIN	0	2	TRUE	FALSE
SCML2	0	2	FALSE	TRUE
SCML4	0	3	FALSE	FALSE
SEMA3E	0	2	FALSE	FALSE
SEMA6A	3	4	FALSE	TRUE
SERTAD4	4	0	FALSE	TRUE
SESN3	0	5	TRUE	TRUE
SFMBT2	0	3	FALSE	FALSE
SFRP2	5	5	TRUE	TRUE
SFTA3	3	3	FALSE	FALSE
SFXN3	5	3	TRUE	TRUE
SGMS1	2	0	TRUE	TRUE
SH3BGRL2	0	2	FALSE	TRUE
SH3GL2	0	3	FALSE	TRUE
SHANK2	2	0	FALSE	TRUE
SHC3	2	2	TRUE	TRUE
SHCBP1L	0	5	FALSE	FALSE
SHE	4	2	FALSE	FALSE
SHH	2	2	FALSE	FALSE
SHISA3	4	5	FALSE	FALSE
SHISA9	2	0	TRUE	TRUE
SHOX2	0	4	TRUE	TRUE
SHROOM2	0	2	FALSE	TRUE
SIAH3	2	0	FALSE	FALSE
SIDT1	4	5	FALSE	FALSE
SIK1	0	2	FALSE	TRUE
SIM1	5	0	FALSE	TRUE
SIM2	5	5	FALSE	FALSE
SIX1	5	0	TRUE	TRUE
SIX2	5	5	FALSE	FALSE
SIX3	5	5	FALSE	FALSE
SIX6	5	5	FALSE	FALSE
SKAP1	2	5	FALSE	FALSE
SKAP2	0	5	TRUE	TRUE
SKOR1	5	5	FALSE	FALSE
SLAIN1	5	5	FALSE	FALSE
SLC10A4	3	5	FALSE	FALSE
SLC12A7	0	3	TRUE	TRUE
SLC13A2	0	3	FALSE	FALSE
SLC16A10	5	5	FALSE	FALSE
SLC16A12	5	4	FALSE	FALSE
SLC17A6	0	2	FALSE	FALSE
SLC1A3	0	2	TRUE	FALSE
SLC22A11	0	2	FALSE	FALSE
SLC22A3	3	2	FALSE	FALSE
SLC22A31	2	3	FALSE	FALSE
SLC25A36	0	2	TRUE	TRUE
SLC26A5	3	3	FALSE	FALSE
SLC27A2	2	0	FALSE	FALSE
SLC28A3	5	5	FALSE	FALSE
SLC29A2	4	5	FALSE	FALSE
SLC30A3	5	5	FALSE	FALSE
SLC30A8	2	3	FALSE	FALSE
SLC32A1	5	5	FALSE	FALSE
SLC35D3	3	2	FALSE	FALSE
SLC38A1	2	2	TRUE	TRUE
SLC39A8	0	2	TRUE	TRUE
SLC47A1	0	2	TRUE	FALSE
SLC5A12	0	2	FALSE	FALSE
SLC5A8	0	2	FALSE	FALSE
SLC6A15	0	4	TRUE	FALSE
SLC6A17	3	0	FALSE	TRUE
SLC6A20	5	5	FALSE	FALSE
SLC6A4	2	0	FALSE	FALSE
SLC7A2	5	2	FALSE	FALSE
SLC7A8	0	3	TRUE	TRUE
SLC8A2	0	2	FALSE	FALSE
SLC9A2	0	2	FALSE	FALSE
SLFN12L	5	3	FALSE	FALSE
SLFN13	5	5	FALSE	FALSE
SMYD2	5	5	TRUE	TRUE
SNAP91	0	3	FALSE	FALSE
SNCA	5	5	TRUE	FALSE
SND1	4	5	TRUE	TRUE
SNTG1	2	3	FALSE	FALSE
SNTG2	2	2	FALSE	FALSE
SNX10	5	5	FALSE	FALSE
SNX11	5	0	TRUE	TRUE
SNX19	2	0	TRUE	TRUE
SOBP	0	3	TRUE	FALSE
SORBS2	0	5	FALSE	FALSE
SORL1	3	0	FALSE	TRUE
SOSTDC1	0	3	FALSE	FALSE
SOWAHA	5	5	FALSE	FALSE
SOX14	3	0	FALSE	FALSE
SOX17	5	4	FALSE	FALSE
SOX2	5	3	FALSE	FALSE
SOX21	5	5	FALSE	FALSE
SOX3	5	4	FALSE	FALSE
SOX5	0	3	FALSE	FALSE
SOX6	5	5	FALSE	TRUE
SOX7	5	5	FALSE	FALSE
SOX9	5	5	TRUE	TRUE
SP3	0	2	TRUE	TRUE
SP4	2	3	FALSE	FALSE
SP5	4	0	FALSE	FALSE
SP6	5	5	FALSE	FALSE
SP8	5	5	FALSE	FALSE
SP9	2	5	TRUE	FALSE
SPACA1	2	0	FALSE	FALSE
SPAG6	5	5	FALSE	FALSE
SPATA18	2	0	TRUE	TRUE
SPATA6	0	3	TRUE	TRUE
SPDYE4	0	2	FALSE	FALSE
SPECC1	3	2	TRUE	TRUE
SPERT	2	0	FALSE	FALSE
SPINK8	2	0	FALSE	FALSE
SPO11	5	2	FALSE	FALSE
SPON1	4	0	TRUE	FALSE
SPRY1	2	0	TRUE	FALSE
SPTBN2	5	2	FALSE	TRUE
SPTSSB	2	3	FALSE	FALSE
SRD5A2	3	5	FALSE	TRUE
SRY	0	4	FALSE	FALSE
SSTR2	2	0	FALSE	FALSE
ST3GAL6	2	0	FALSE	TRUE
ST6GALNAC3	3	0	FALSE	FALSE
ST8SIA1	0	2	TRUE	FALSE
STAU2	5	0	TRUE	TRUE
STIM2	4	4	TRUE	TRUE
STK33	0	2	FALSE	TRUE
STON2	3	3	TRUE	FALSE
STXBP5L	5	5	FALSE	FALSE
SULF2	3	0	TRUE	TRUE
SUSD4	3	0	FALSE	FALSE
SUSD5	4	2	TRUE	TRUE
SUZ12P	2	2	TRUE	TRUE
SYBU	2	0	FALSE	TRUE
SYCP2L	5	4	FALSE	FALSE
SYF2	2	2	TRUE	TRUE
SYNGR3	2	0	FALSE	FALSE
SYPL2	2	0	FALSE	TRUE
TACC1	3	0	TRUE	TRUE
TACC2	0	2	TRUE	TRUE
TAGAP	5	5	FALSE	FALSE
TAL1	5	5	FALSE	FALSE
TANK	0	3	TRUE	TRUE
TAS2R7	0	3	FALSE	FALSE
TBC1D1	0	2	TRUE	TRUE
TBC1D28	0	2	FALSE	FALSE
TBC1D30	0	2	FALSE	FALSE
TBCA	0	3	TRUE	TRUE
TBR1	5	5	FALSE	FALSE
TBX1	0	3	TRUE	FALSE
TBX15	4	5	TRUE	TRUE
TBX18	3	5	TRUE	TRUE
TBX2	5	0	FALSE	TRUE
TBX20	5	4	FALSE	FALSE
TBX4	5	5	FALSE	TRUE
TBX5	5	0	TRUE	TRUE
TC2N	4	3	FALSE	FALSE
TCF21	5	5	FALSE	FALSE
TCF24	5	5	FALSE	FALSE
TCHH	5	5	FALSE	FALSE
TDRD1	0	2	FALSE	FALSE
TECTA	0	5	FALSE	TRUE
TEKT1	3	0	FALSE	FALSE
TFAP2A	5	0	TRUE	TRUE
TFAP2B	2	2	FALSE	FALSE
TFAP2E	3	0	FALSE	FALSE
TGFB2	3	0	FALSE	TRUE
THBS2	0	2	TRUE	TRUE
THBS4	5	3	TRUE	FALSE
THNSL2	0	2	TRUE	TRUE
THSD7A	0	5	FALSE	FALSE
TIGD2	3	0	TRUE	TRUE
TJP1	0	3	TRUE	TRUE
TJP3	3	0	FALSE	FALSE
TLE1	4	2	TRUE	TRUE
TLE4	0	5	TRUE	TRUE
TLL1	0	5	FALSE	FALSE
TLR2	2	2	FALSE	FALSE
TLX1	5	5	FALSE	FALSE
TLX1NB	2	3	FALSE	FALSE
TLX2	5	5	FALSE	FALSE
TLX3	5	5	FALSE	FALSE
TMED11P	0	3	FALSE	FALSE
TMEFF2	5	5	FALSE	FALSE
TMEM106B	3	3	TRUE	TRUE
TMEM108	0	3	FALSE	FALSE
TMEM145	2	0	FALSE	FALSE
TMEM161B	5	5	TRUE	TRUE
TMEM163	4	5	FALSE	FALSE
TMEM174	0	5	FALSE	FALSE
TMEM176A	4	0	FALSE	FALSE
TMEM176B	4	0	TRUE	FALSE
TMEM178	4	5	FALSE	FALSE
TMEM183A	3	2	TRUE	TRUE
TMEM196	0	2	FALSE	FALSE
TMEM200A	0	2	TRUE	TRUE
TMEM229A	2	2	FALSE	FALSE
TMEM33	2	4	TRUE	TRUE
TMEM38B	2	5	TRUE	TRUE
TMEM45B	0	2	FALSE	FALSE
TMEM74	2	0	FALSE	FALSE
TMOD1	5	5	FALSE	TRUE
TMSB4X	5	0	TRUE	TRUE
TNFAIP8L3	0	4	TRUE	FALSE
TNFRSF10C	0	2	TRUE	TRUE
TNFRSF11A	5	5	FALSE	FALSE
TNFSF11	2	0	FALSE	FALSE
TNFSF14	2	0	FALSE	FALSE
TOB2P1	5	5	FALSE	FALSE
TOX	3	0	FALSE	FALSE
TPTE2P1	0	2	FALSE	FALSE
TRAM1	5	4	TRUE	TRUE
TRIL	4	3	FALSE	FALSE
TRIM15	2	0	FALSE	FALSE
TRIM31	4	2	FALSE	FALSE
TRIM36	5	5	FALSE	FALSE
TRIM40	5	5	FALSE	FALSE
TRIM63	0	2	FALSE	FALSE
TRIM67	0	3	FALSE	FALSE
TRIM71	4	5	FALSE	FALSE
TRIM72	4	5	FALSE	FALSE
TRIP13	3	3	TRUE	TRUE
TRPA1	0	4	FALSE	FALSE
TRPC6	2	0	TRUE	TRUE
TRPM4	0	2	TRUE	TRUE
TSGA10	3	0	FALSE	TRUE
TSHZ2	0	4	TRUE	TRUE
TSPAN33	3	0	FALSE	FALSE
TTC39B	3	0	TRUE	TRUE
TTC9	0	2	FALSE	TRUE
TTLL6	5	5	FALSE	FALSE
TTLL7	0	2	TRUE	TRUE
TUBB2B	3	0	FALSE	TRUE
TWISTNB	0	2	TRUE	TRUE
UBASH3B	3	2	TRUE	TRUE
UCHL1	0	3	TRUE	TRUE
UCP1	2	4	FALSE	FALSE
ULBP1	5	5	TRUE	TRUE
ULBP2	5	5	FALSE	TRUE
UNC13A	2	0	FALSE	FALSE
UNC5B	2	0	TRUE	TRUE
UNCX	5	5	FALSE	FALSE
UNQ6975	4	5	FALSE	FALSE
USP25	0	2	TRUE	TRUE
USP44	4	0	FALSE	TRUE
VAT1L	2	2	TRUE	TRUE
VAV3	0	2	TRUE	FALSE
VAX1	4	0	FALSE	FALSE
VAX2	5	5	FALSE	TRUE
VCAN	0	5	TRUE	TRUE
VGLL2	5	5	FALSE	FALSE
VRTN	0	3	FALSE	FALSE
VSNL1	5	5	FALSE	FALSE
VSX1	2	2	FALSE	FALSE
VSX2	5	5	FALSE	FALSE
VWA2	2	2	FALSE	FALSE
VWA3B	4	2	FALSE	FALSE
VWDE	3	0	FALSE	FALSE
WDR41	0	2	TRUE	TRUE
WDR60	0	2	TRUE	TRUE
WDR93	0	2	FALSE	FALSE
WIF1	5	0	FALSE	FALSE
WIPF1	2	0	TRUE	TRUE
WIPI1	2	0	TRUE	TRUE
WLS	5	0	TRUE	TRUE
WNT1	2	4	FALSE	FALSE
WNT16	5	4	TRUE	FALSE
WNT2	2	0	FALSE	TRUE
WNT4	0	2	FALSE	FALSE
WRAP73	5	5	FALSE	TRUE
WT1	5	4	FALSE	FALSE
WT1-AS	5	0	FALSE	FALSE
YPEL4	2	0	TRUE	FALSE
ZBTB16	2	2	FALSE	FALSE
ZBTB46	5	3	FALSE	TRUE
ZBTB8B	3	3	FALSE	FALSE
ZDBF2	5	5	TRUE	TRUE
ZFHX3	4	0	TRUE	TRUE
ZFHX4	5	5	TRUE	TRUE
ZFP64	3	0	TRUE	TRUE
ZFPM2	0	3	TRUE	TRUE
ZIC1	5	5	FALSE	TRUE
ZIC2	5	5	FALSE	FALSE
ZIC4	5	5	FALSE	FALSE
ZIC5	5	5	FALSE	FALSE
ZNF16	3	0	TRUE	TRUE
ZNF184	0	4	TRUE	TRUE
ZNF238	5	0	TRUE	TRUE
ZNF311	3	0	FALSE	TRUE
ZNF385B	0	2	FALSE	FALSE
ZNF385D	5	4	TRUE	FALSE
ZNF396	2	0	FALSE	FALSE
ZNF488	3	0	FALSE	FALSE
ZNF608	0	3	TRUE	TRUE
ZNF624	2	2	TRUE	TRUE
ZNF644	2	4	TRUE	TRUE
ZNF704	4	4	TRUE	TRUE
ZNF726	0	2	FALSE	TRUE
ZNF804B	5	2	FALSE	FALSE
ZNF92	5	5	TRUE	TRUE
ZNFX1	4	5	TRUE	TRUE
ZPBP2	5	3	FALSE	FALSE
ZSWIM5	0	3	FALSE	FALSE
